# Supplementary material for: Unbiased metabolome screen leads to personalized medicine strategy for amyotrophic lateral sclerosis
Source: Brain Commun. 2022 Mar 17;4(2):fcac069. doi: 10.1093/braincomms/fcac069 (PMC9010771; doi:10.1093/braincomms/fcac069)
Supplement: fcac069_Supplementary_Data [file fcac069_supplementary_data.zip]

Archive with 4 entries (4 files):
- Supplementary Figure 1.pdf
- Supplementary Figure 2.pdf
- Supplementary Figure and Table legends_230322.docx
- Supplementary Tables_230322.xlsx
