# Supplementary material for: Unbiased metabolome screen leads to personalized medicine strategy for amyotrophic lateral sclerosis
Source: Brain Commun. 2022 Mar 17;4(2):fcac069. doi: 10.1093/braincomms/fcac069 (PMC9010771; doi:10.1093/braincomms/fcac069)
Supplement: fcac069_Supplementary_Data [file fcac069_supplementary_data.zip › Supplementary Tables_230322.xlsx]

## Sheet: Supplementary Table 1
Supplementary Table 1: IVW MR results for every metabolite tested in an unbiased metabolome screen for ALS risk modifiers.
GWAS	Trait	Sample Size	IVW P-value	IVW Beta	IVW Standard Error	IVW Cochran's Q-test P-value	Number of SNPs
met-a-303	Glutamine	7821	0.124327	-0.22168	0.144242	0.509761	7
met-a-309	Creatinine	7810	0.721534	-0.04382	0.122949	0.848434	14
met-a-314	Mannose	7793	0.287539	-0.07485	0.0703784	0.319317	7
met-a-315	Pyruvate	7682	0.112107	0.103923	0.0654097	0.136455	11
met-a-316	Uridine	7800	0.476015	-0.0695137	0.097532	0.75776	14
met-a-317	Linoleate (18:2n6)	7780	0.0533816	0.168361	0.0871517	0.627134	9
met-a-318	Allantoin	5705	0.372096	-0.0311988	0.0349545	0.752773	9
met-a-319	Arachidonate (20:4n6)	7816	0.115906	-0.0872046	0.055467	0.559523	11
met-a-320	Deoxycholate	5194	0.141942	0.0656325	0.0446905	0.442411	6
met-a-323	Isoleucine	7801	0.0987576	-0.246951	0.149585	0.425847	10
met-a-324	Threonine	6020	0.238189	0.105983	0.0898521	0.343193	13
met-a-326	Lysine	7812	0.906243	0.0210211	0.178479	0.0211233	15
met-a-327	Methionine	7795	0.832262	-0.0380102	0.179461	0.21115	13
met-a-328	Malate	7384	0.655914	0.0434273	0.0974664	0.28381	10
met-a-330	Nonadecanoate (19:0)	7783	0.285298	-0.119281	0.111635	0.474076	6
met-a-332	Oleate (18:1n9)	7768	0.108754	0.146964	0.0916338	0.484068	11
met-a-333	Pentadecanoate (15:0)	7502	0.210851	-0.100526	0.0803421	0.491832	10
met-a-334	Myristate (14:0)	7811	0.62929	0.0445326	0.0922524	0.190634	10
met-a-335	Pipecolate	7792	0.141532	-0.0885261	0.0602173	0.476021	7
met-a-336	Ornithine	7746	0.499193	-0.0622446	0.0921104	0.61058	6
met-a-337	5-oxoproline	7802	0.139423	0.118091	0.0799019	0.305857	15
met-a-338	Pantothenate	7604	0.580509	0.044057	0.0797207	0.128912	14
met-a-339	4-acetamidobutanoate	6930	0.431556	-0.0819349	0.104172	0.0458785	15
met-a-342	Glycerate	7778	0.767133	-0.0458321	0.154772	0.0164909	9
met-a-343	Guanosine	2343	0.553489	-0.0189583	0.0319949	0.501699	8
met-a-344	N-acetylalanine	7720	0.211546	-0.230844	0.184775	0.226156	11
met-a-345	Urate	7819	0.0121746	-0.152547	0.0608474	0.904466	8
met-a-347	Arginine	7528	0.731417	-0.0245026	0.0713859	0.689089	11
met-a-348	Ascorbate (Vitamin C)	2085	0.225143	-0.0188992	0.015581	0.809599	10
met-a-352	Urea	7796	0.0611389	-0.214473	0.114539	0.303211	8
met-a-357	Biliverdin	6686	0.131219	0.0448763	0.029733	0.248768	11
met-a-358	Serotonin (5HT)	6139	0.607519	0.0238587	0.0464522	0.882765	10
met-a-361	Hypoxanthine	7287	0.980744	0.00179547	0.0743873	0.283427	12
met-a-362	Betaine	7806	0.835964	0.0103108	0.0497968	0.899053	13
met-a-365	3-methoxytyrosine	5997	0.678421	0.0242419	0.0584679	0.795354	9
met-a-369	Taurodeoxycholate	1564	0.655816	0.0147791	0.0331594	0.0824169	7
met-a-372	X-03088	7474	0.142788	-0.0863623	0.0589308	0.572107	7
met-a-374	Glycerol	7800	0.34557	-0.0861453	0.0913313	0.0748311	11
met-a-377	Glycerol 3-phosphate (G3P)	7781	0.551134	-0.0541135	0.090785	0.607561	6
met-a-378	Acetylphosphate	7789	0.139263	0.238465	0.161284	0.213379	11
met-a-380	Choline	7750	0.996697	-0.000553872	0.133798	0.521998	15
met-a-381	N-acetylornithine	7574	0.146853	-0.037409	0.0257862	0.303209	8
met-a-387	Glycerophosphorylcholine (GPC)	7156	0.896887	-0.00198306	0.015302	0.984003	8
met-a-390	X-04494	5007	0.310197	0.104554	0.103028	0.303216	8
met-a-391	X-04495	7490	0.407626	-0.0409541	0.0494568	0.771895	7
met-a-392	X-04498	7160	0.0872239	0.080409	0.0470166	0.844379	14
met-a-393	X-04499--3,4-dihydroxybutyrate	6948	0.142266	-0.109458	0.0745932	0.545231	12
met-a-396	X-18601	7663	0.595836	-0.0178624	0.0336773	0.314668	13
met-a-398	X-05426	6357	0.750461	-0.0142933	0.0449428	0.378527	7
met-a-399	Indolelactate	7378	0.834964	0.0156692	0.0752102	0.214617	11
met-a-402	Eicosapentaenoate (EPA; 20:5n3)	7816	0.230357	-0.0742939	0.0619405	0.530263	6
met-a-403	Estrone 3-sulfate	957	6.58088e-05	-0.0329034	0.00824451	0.90855	7
met-a-404	Glycocholate	5995	0.428699	0.0262728	0.0331971	0.150397	6
met-a-406	Taurochenodeoxycholate	5716	0.562393	0.0171637	0.0296289	0.548363	6
met-a-407	Taurocholate	4032	0.764687	-0.0047733	0.0159465	0.668597	11
met-a-408	X-05907	7734	0.844263	0.0248027	0.126259	0.024112	9
met-a-411	X-06226	7623	0.673505	-0.0469761	0.111491	0.122614	14
met-a-412	X-06246	7358	0.197838	-0.0948828	0.0736818	0.350762	13
met-a-413	X-06267	7075	0.649158	-0.0492199	0.108192	0.375886	7
met-a-415	X-06350	5161	0.865128	-0.0158141	0.0931062	0.173154	7
met-a-420	2-hydroxybutyrate (AHB)	7815	0.877497	-0.0172368	0.111824	0.0844829	8
met-a-421	3-methyl-2-oxobutyrate	7648	0.000262044	0.243695	0.0667623	0.926737	11
met-a-423	1-palmitoylglycerol (1-monopalmitin)	7429	0.374298	-0.119178	0.134141	0.0494108	8
met-a-424	1-oleoylglycerol (1-monoolein)	5717	0.967115	0.00160323	0.0388881	0.589784	10
met-a-426	X-08402	7726	0.195187	0.0532558	0.0411119	0.73202	12
met-a-427	2-hydroxyisobutyrate	6539	0.475733	-0.0800289	0.112214	0.0145096	12
met-a-428	X-08766	6050	0.70789	0.0221371	0.0590809	0.616899	10
met-a-429	4-methyl-2-oxopentanoate	7776	0.999812	-3.54057e-05	0.15056	0.120113	7
met-a-430	Phenyllactate (PLA)	6064	0.435397	-0.0609856	0.0781877	0.398628	12
met-a-436	X-09026	7627	0.226328	-0.103284	0.0853681	0.28587	11
met-a-437	X-09108	6910	0.959183	-0.00568336	0.111049	0.633386	6
met-a-439	X-09706	7697	0.523057	-0.0654795	0.10253	0.033842	12
met-a-441	X-10429	6807	0.0461504	0.102643	0.0514757	0.777011	14
met-a-443	X-10506	7710	0.343164	-0.0605895	0.0639174	0.926916	6
met-a-446	Indoleacetate	7618	0.0664773	0.12709	0.0692518	0.443999	10
met-a-447	Hyodeoxycholate	6025	0.418813	0.0213311	0.0263842	0.250026	9
met-a-449	N-acetylglycine	7135	0.265901	0.0385062	0.0346107	0.275536	6
met-a-450	Bilirubin	6812	0.335976	0.0243755	0.0253346	0.0911189	6
met-a-453	Threonate	7782	0.766077	0.0182186	0.061237	0.518036	7
met-a-454	X-10810	7232	0.243298	-0.0439238	0.0376452	0.652703	12
met-a-455	Cysteine	7692	0.505298	0.0464597	0.0697409	0.180082	10
met-a-457	N-(2-furoyl)glycine	604	0.0304385	0.0219169	0.0101264	0.66029	15
met-a-458	DSGEGDFXAEGGGVR	5371	0.154732	0.0408308	0.0286931	0.809469	8
met-a-459	Pyridoxate	7703	0.112276	0.054921	0.034584	0.840078	6
met-a-460	Androsterone sulfate	7785	0.669834	-0.00676573	0.015868	0.448157	15
met-a-461	3-carboxy-4-methyl-5-propyl-2-furanpropanoate (CMPF)	7812	0.540662	-0.0117097	0.0191393	0.549565	10
met-a-462	3-(4-hydroxyphenyl)lactate	7795	0.400256	-0.0661214	0.078607	0.436847	12
met-a-463	Acetylcarnitine	7805	0.149741	-0.0881931	0.0612262	0.712442	8
met-a-467	Hexanoylcarnitine	7786	0.431769	0.0401001	0.051007	0.146971	10
met-a-468	Glycine	7802	0.382924	0.0442638	0.0507309	0.203254	11
met-a-470	Glycochenodeoxycholate	7087	0.9198	0.00253991	0.0252262	0.417744	9
met-a-472	Scyllo-inositol	6500	0.959373	0.00356605	0.0700047	0.00858364	7
met-a-473	Dodecanedioate	6478	0.765076	0.00896549	0.0300027	0.875264	6
met-a-474	Gamma-glutamylvaline	7753	0.655617	-0.0453835	0.101763	0.383427	8
met-a-475	Indolepropionate	7803	0.218628	-0.0443729	0.0360701	0.817691	10
met-a-477	Myristoleate (14:1n5)	7804	0.0202419	0.119922	0.0516497	0.452022	9
met-a-478	Dehydroisoandrosterone sulfate (DHEA-S)	7793	0.647591	0.0193484	0.0423276	0.249903	12
met-a-482	10-undecenoate (11:1n1)	7806	0.438523	0.0487322	0.0629054	0.192533	12
met-a-485	X-02269	7701	0.000848246	0.0826087	0.0247587	0.798178	8
met-a-486	Phenol sulfate	7810	0.0704228	-0.0729163	0.0403035	0.610292	8
met-a-487	X-06126	7785	0.899912	-0.00415595	0.0330435	0.765525	10
met-a-488	X-07765	2170	0.271137	-0.0272051	0.0247219	0.323754	8
met-a-489	X-11247	7403	0.214365	-0.0307885	0.0247964	0.527534	11
met-a-490	X-11261	7771	0.00859221	-0.0648751	0.0246874	0.935372	7
met-a-491	Bilirubin	7748	0.506514	0.0183141	0.0275701	0.181262	8
met-a-492	X-02249	7818	0.906274	-0.0088211	0.0749208	0.241649	7
met-a-494	X-11299	7347	0.944655	0.00109399	0.015759	0.94299	6
met-a-497	1-linoleoylglycerophosphoethanolamine	7817	0.227574	0.0865905	0.0717622	0.125472	8
met-a-499	X-11334	5462	0.800713	0.0196027	0.0776574	0.247679	14
met-a-500	3-dehydrocarnitine	7809	0.528365	-0.0491215	0.0779083	0.230028	14
met-a-501	Pyroglutamine	7800	0.373272	0.0312117	0.035055	0.643256	11
met-a-502	C-glycosyltryptophan	7786	0.639805	0.0606548	0.129612	0.327864	12
met-a-503	X-11374	2609	0.835199	0.00448535	0.0215602	0.755837	11
met-a-504	X-11381	7753	0.835164	-0.0255388	0.122733	0.0474461	9
met-a-505	X-03056--N-[3-(2-Oxopyrrolidin-1-yl)propyl]acetamide	7812	0.810798	0.0130581	0.0545461	0.12883	15
met-a-507	X-01911	6360	0.0519129	0.0715074	0.0367864	0.302749	9
met-a-511	X-09789	7805	0.683503	-0.0223841	0.0549048	0.325522	6
met-a-513	X-11440	7686	0.190496	0.029839	0.0227933	0.455063	12
met-a-514	X-11441	7072	0.294192	0.0380373	0.0362616	0.152121	8
met-a-515	X-11442	7142	0.228534	0.042487	0.035284	0.179267	8
met-a-516	X-11444	7758	0.505457	0.0484093	0.0726943	0.163786	8
met-a-517	X-11445--5-alpha-pregnan-3beta,20alpha-disulfate	2570	0.732873	0.00870782	0.0255132	0.524439	7
met-a-519	X-11469	7779	0.413685	0.0275422	0.0336938	0.342146	8
met-a-520	X-11470	7271	0.917052	0.00491953	0.0472359	0.740672	7
met-a-521	X-11478	6593	0.313348	-0.0297559	0.0295132	0.703289	8
met-a-522	X-11483	4608	0.646321	-0.0115513	0.0251729	0.173239	7
met-a-524	X-11491	6584	0.0829401	-0.0340289	0.0196259	0.879521	10
met-a-526	X-11529	6664	0.829708	-0.00440794	0.0204948	0.108252	6
met-a-531	X-11538	7804	0.864463	0.00573234	0.0335823	0.294948	10
met-a-533	X-11546	2015	0.0298092	0.0310127	0.0142744	0.591151	11
met-a-534	X-11550	7776	0.791406	-0.04596	0.173771	0.112262	14
met-a-535	X-11552	2170	0.0225704	0.0705243	0.0309232	0.915807	7
met-a-539	ADSGEGDFXAEGGGVR	5588	0.198817	-0.0589256	0.045859	0.0433129	7
met-a-540	X-11786--methylcysteine	2811	0.736882	-0.0134486	0.0400273	0.622592	7
met-a-541	X-11787	7811	0.20618	-0.104445	0.0826214	0.166323	15
met-a-542	X-11792	2442	0.143124	-0.0325136	0.0222048	0.134925	10
met-a-543	X-11793--oxidized bilirubin	7611	0.0242751	0.0525316	0.0233189	0.863757	9
met-a-544	X-11795	7763	0.309058	-0.0960903	0.0944655	0.385755	6
met-a-547	X-11818	6790	0.930525	0.00556425	0.0638217	0.538631	12
met-a-548	X-11820	7710	0.832309	0.0129958	0.0613756	0.155563	6
met-a-550	X-11845	2741	0.0425407	0.0232673	0.0114719	0.973627	11
met-a-551	X-11847	6059	0.92386	-0.00222496	0.0232803	0.494081	7
met-a-552	X-11849	5350	0.121923	0.0211239	0.013657	0.787757	7
met-a-554	X-11852	2974	0.853854	0.00393854	0.0213814	0.324445	6
met-a-556	X-11859	2721	0.942718	-0.0031346	0.0436244	0.907054	7
met-a-557	X-11876	4965	0.62751	-0.0242713	0.0500198	0.316202	8
met-a-558	1-arachidonoylglycerophosphocholine	7507	0.0320285	-0.0841761	0.0392602	0.775466	14
met-a-559	1-palmitoleoylglycerophosphocholine	7812	0.359347	0.101545	0.110783	0.220278	7
met-a-560	X-11905	4761	0.142718	-0.0451201	0.0307831	0.298575	10
met-a-564	Gamma-glutamylthreonine	4016	0.0808766	-0.121757	0.0697501	0.498197	6
met-a-567	X-12039	5461	0.725442	-0.00941993	0.0268225	0.325344	11
met-a-568	X-12040	559	0.895141	-0.000904943	0.00686595	0.778842	6
met-a-569	X-12056	4130	0.716792	-0.0134206	0.0369968	0.0244349	9
met-a-570	X-12063	7197	0.917882	-0.00195697	0.0189809	0.554575	11
met-a-571	Gamma-tocopherol	6226	0.057369	-0.0877453	0.0461698	0.652868	7
met-a-573	Isobutyrylcarnitine	7812	0.00844453	-0.0844485	0.0320639	0.740831	10
met-a-577	Alpha-ketoglutarate	6130	0.477172	-0.0339836	0.0478064	0.458407	11
met-a-579	Lathosterol	5457	0.952791	0.00242737	0.0410016	0.561502	9
met-a-580	X-12092	7500	0.346234	0.0145058	0.0154003	0.190036	11
met-a-581	X-12093	2854	0.436691	0.0193373	0.0248617	0.180612	7
met-a-583	X-12095--N1-methyl-3-pyridone-4-carboxamide	7711	0.729444	-0.0152736	0.0441606	0.864569	14
met-a-586	Eicosenoate (20:1n9 or 11)	7799	0.378837	0.029537	0.0335632	0.962037	6
met-a-587	X-12188	832	0.205589	0.0139102	0.0109894	0.289738	9
met-a-588	X-12189	481	0.99368	-6.87643e-05	0.00868099	0.538793	12
met-a-592	X-12217	6469	0.904398	-0.0114343	0.0952011	0.0595223	6
met-a-594	X-12231	5111	0.975582	0.00213347	0.0697031	0.0758396	7
met-a-595	X-12236	1924	0.0377661	-0.0346978	0.0167027	0.929154	7
met-a-596	X-12244--N-acetylcarnosine	6608	0.870864	0.0105156	0.0646871	0.370257	14
met-a-598	X-12261	1050	0.118034	-0.0246165	0.0157488	0.437417	7
met-a-599	X-12329	867	0.0705692	-0.0114155	0.00631306	0.724011	14
met-a-600	X-10346	4207	0.499617	0.0125229	0.01855	0.290965	8
met-a-602	1-eicosatrienoylglycerophosphocholine	7809	0.174752	-0.0683206	0.0503434	0.464935	13
met-a-607	1-eicosadienoylglycerophosphocholine	6892	0.206151	0.0877057	0.0693754	0.380431	6
met-a-608	X-12435	231	0.625822	0.00347918	0.00713507	0.394642	11
met-a-609	X-12441--12-hydroxyeicosatetraenoate (12-HETE)	2761	0.622264	-0.00690203	0.0140102	0.814525	6
met-a-610	X-12442--5,8-tetradecadienoate	7780	0.813051	0.00433621	0.0183356	0.980184	6
met-a-611	X-12443	5357	0.829331	-0.00623324	0.0289166	0.187508	8
met-a-612	X-12450	6432	0.774419	0.0198496	0.069259	0.330774	14
met-a-613	X-12456	4774	0.401415	-0.0228277	0.0272051	0.571697	12
met-a-614	X-12465	5883	0.255896	-0.0414738	0.0365039	0.684635	6
met-a-615	Octanoylcarnitine	7790	0.117043	0.0767123	0.0489453	0.126071	7
met-a-616	Alpha-hydroxyisovalerate	7668	0.874772	0.00813074	0.0515912	0.602709	7
met-a-618	Decanoylcarnitine	7766	0.0575942	0.0722837	0.0380686	0.377036	8
met-a-621	1-oleoylglycerophosphocholine	7812	0.868721	0.0155517	0.094091	0.465228	7
met-a-623	5-dodecenoate (12:1n7)	7770	0.429221	0.0453737	0.0573969	0.100777	10
met-a-627	Epiandrosterone sulfate	7769	0.18648	-0.041026	0.0310553	0.143735	9
met-a-629	X-12510--2-aminooctanoic acid	7566	0.17145	-0.032563	0.023811	0.752752	11
met-a-630	X-12524	7809	0.816457	-0.0336973	0.145181	0.0478453	14
met-a-631	Bilirubin	5295	0.155669	0.0695355	0.0489759	0.0416579	8
met-a-632	X-12544	5893	0.175565	0.0440301	0.0325057	0.687697	9
met-a-633	X-12556	7483	0.190698	0.122984	0.0939869	0.103776	11
met-a-634	1-arachidonoylglycerophosphoinositol	7797	0.339226	0.0517526	0.0541518	0.551063	14
met-a-635	X-12627	7419	0.35417	0.0432302	0.0466581	0.571985	8
met-a-636	X-12644	7795	0.736127	-0.0202288	0.0600285	0.410735	13
met-a-637	X-12645	5254	0.433091	-0.0353341	0.045074	0.249561	10
met-a-639	X-12680	2311	0.505599	0.0292578	0.0439499	0.496004	9
met-a-640	X-12696	7409	0.288579	0.087814	0.0827463	0.271381	12
met-a-645	X-12726	5495	0.55161	-0.015092	0.0253499	0.584922	11
met-a-647	X-12729	1753	0.987414	-0.000322141	0.0204212	0.045258	12
met-a-649	X-12740	3731	0.60904	0.0175857	0.0343844	0.0424654	9
met-a-652	Isovalerylcarnitine	7789	0.241739	-0.0475755	0.0406402	0.476133	14
met-a-654	1-stearoylglycerophosphoethanolamine	7369	0.0401609	-0.109522	0.0533712	0.448182	9
met-a-655	1-linoleoylglycerophosphocholine	7795	0.579632	-0.0439542	0.0793509	0.615384	10
met-a-656	Bradykinin	4570	8.06565e-05	-0.0450326	0.0114225	0.668628	13
met-a-657	X-12771	4734	0.54777	-0.0218852	0.0364083	0.326434	10
met-a-659	Gamma-glutamylisoleucine	5522	0.0766926	0.141841	0.0801269	0.046743	15
met-a-661	X-12798	7552	0.762277	-0.00748611	0.0247481	0.539978	6
met-a-663	X-12830	3415	0.155811	-0.053799	0.0379053	0.431015	7
met-a-664	X-12833	243	0.637888	-0.00465847	0.00989787	0.267104	8
met-a-665	X-12844	7768	0.299851	-0.0767484	0.0740277	0.34321	7
met-a-667	X-12850	6251	0.999884	-5.02961e-06	0.0345617	0.306499	8
met-a-668	Laurylcarnitine	5170	0.661935	0.0277577	0.0634836	0.2592	7
met-a-670	X-12855	5120	0.453864	-0.038438	0.0513198	0.268695	12
met-a-673	X-13069	6770	0.986542	-0.0008427	0.0499601	0.54499	10
met-a-674	X-13183--stearamide	2503	0.136231	0.0401531	0.0269488	0.758254	7
met-a-677	Phenylacetylglutamine	7812	0.757357	0.012539	0.0405853	0.585878	10
met-a-678	Pro-hydroxy-pro	7787	0.408943	-0.0623008	0.0754471	0.290993	11
met-a-680	Cysteine-glutathione disulfide	1997	0.862624	0.00566327	0.032729	0.617762	7
met-a-682	1-arachidonoylglycerophosphoethanolamine	7798	0.251031	-0.0572274	0.0498561	0.734789	14
met-a-684	X-13431--nonanoylcarnitine	6591	0.065659	0.0492174	0.0267378	0.468207	9
met-a-685	X-13435	6970	0.56556	0.0288168	0.0501508	0.379218	11
met-a-687	2-palmitoylglycerophosphocholine	7695	0.667045	0.0341911	0.0794759	0.380754	14
met-a-688	2-oleoylglycerophosphocholine	7524	0.826549	0.0176751	0.0806605	0.51822	10
met-a-689	2-stearoylglycerophosphocholine	7730	0.378628	-0.0677628	0.0769659	0.163658	8
met-a-690	2-linoleoylglycerophosphocholine	6894	0.890861	-0.00696544	0.0507631	0.827671	13
met-a-694	X-13549	7330	0.91053	0.013266	0.118057	0.514702	11
met-a-697	2-methylbutyroylcarnitine	7420	0.768262	0.0225155	0.0764147	0.381647	15
met-a-700	X-13658	1412	0.948963	0.00031483	0.0049185	0.655707	8
met-a-701	X-13671	7311	0.820005	0.0287971	0.126559	0.0661699	9
met-a-702	2-tetradecenoyl carnitine	6998	0.928513	-0.00192161	0.0214189	0.975387	11
met-a-704	X-13741	5325	0.713856	-0.0128703	0.0350993	0.406233	8
met-a-707	1-palmitoylglycerophosphoethanolamine	7763	0.858807	0.00947258	0.0532488	0.507475	14
met-a-708	3-(3-hydroxyphenyl)propionate	1163	0.416446	0.0165838	0.0204082	0.234657	8
met-a-709	Tetradecanedioate	6046	0.427747	0.0256881	0.0323914	0.176594	13
met-a-711	Hexadecanedioate	6887	0.760107	-0.00950802	0.0311391	0.52259	13
met-a-712	Dihomo-linolenate (20:3n3 or n6)	7805	0.357954	-0.0520939	0.0566688	0.674676	14
met-a-717	X-14086	2686	0.892523	-0.00699034	0.0517373	0.104558	9
met-a-718	P-cresol sulfate	7758	0.683778	0.0155866	0.0382668	0.47623	6
met-a-719	X-14189--leucylalanine	2745	0.597967	-0.0103417	0.0196116	0.569564	8
met-a-720	X-14205--alpha-glutamyltyrosine	1789	0.95357	-0.00170177	0.0292276	0.769552	7
met-a-721	X-14208--phenylalanylserine	2455	0.454399	-0.020041	0.0267891	0.230032	10
met-a-722	X-14304--leucylalanine	2434	0.789826	0.0114257	0.0428674	0.051758	10
met-a-725	X-14473	6884	0.345183	-0.0229367	0.024298	0.93477	9
met-a-726	X-14541	1941	0.878868	0.00661691	0.0434168	0.00273431	11
met-a-728	X-14625	7511	0.471986	0.0923717	0.128428	0.243928	10
met-a-729	X-14626	6904	0.347179	0.0481029	0.0511692	0.656466	10
met-a-730	X-14632	1703	0.693707	0.012364	0.0313943	0.133836	12
met-a-731	X-14658	3533	0.0708012	0.0600369	0.0332292	0.711617	7
met-a-732	X-14662	4212	0.575878	-0.0133026	0.0237794	0.170073	11
met-a-733	X-14745	5602	0.68033	0.0366714	0.0890055	0.170593	7
met-a-734	Gamma-glutamylglutamate	931	0.660476	0.0190828	0.0434435	0.332787	7
met-a-736	Leucylleucine	3386	0.667248	0.021834	0.0507852	0.575378	8
met-a-737	7-alpha-hydroxy-3-oxo-4-cholestenoate (7-Hoca)	7784	0.926389	0.0135847	0.147037	0.103943	8
met-a-743	Tryptophan betaine	7439	0.58455	-0.014917	0.0272829	0.0747332	7
met-a-744	Cyclo(leu-pro)	4833	0.805715	0.0112517	0.0457468	0.125031	9
met-a-745	Chiro-inositol	2729	0.798334	-0.00500221	0.0195779	0.212624	6
met-a-746	5alpha-androstan-3beta,17beta-diol disulfate	7345	0.881329	0.00359319	0.0240694	0.501619	9
met-a-747	4-androsten-3beta,17beta-diol disulfate 1	7804	0.951905	0.00126268	0.0209351	0.350673	13
met-a-748	4-androsten-3beta,17beta-diol disulfate 2	7776	0.424076	0.0386614	0.0483649	0.233844	12
met-a-753	Cis-4-decenoyl carnitine	7660	0.0420313	0.111788	0.0549812	0.25856	6
met-a-754	15-methylpalmitate (isobar with 2-methylpalmitate)	7371	0.956729	0.00613774	0.113121	0.147255	8
met-c-838	Acetoacetate	19262	0.690209	-0.0107227	0.0269028	0.213626	8
met-c-839	Acetate	24748	0.160085	-0.0215734	0.015357	0.865953	10
met-c-841	Albumin	18960	0.262835	0.0251303	0.0224434	0.200421	13
met-c-846	3-hydroxybutyrate	24154	0.588293	-0.0197195	0.036429	0.00525786	9
met-c-847	Average number of methylene groups per double bond	13532	0.484402	0.00917224	0.0131174	0.0198359	12
met-c-848	Average number of methylene groups in a fatty acid chain	19021	0.343964	0.0142495	0.0150571	0.0923616	11
met-c-849	Citrate	24770	0.874587	-0.00260299	0.0164919	0.354718	13
met-c-852	Omega-3 fatty acids	13544	0.335277	-0.0133019	0.0138052	0.109941	11
met-c-861	Glycerol	20235	0.415466	-0.013294	0.0163254	0.371279	12
met-c-863	Glycoprotein acetyls	19270	0.438517	0.0111439	0.0143848	0.499024	12
met-c-873	Isoleucine	24776	0.000129309	0.0539028	0.014082	0.877217	11
met-c-894	Lactate	24871	0.126011	-0.0356695	0.0233131	0.344459	11
met-c-897	Leucine	24728	0.600583	0.00898756	0.0171662	0.221028	14
met-c-901	Total lipids in medium HDL	19273	0.802558	0.00364107	0.0145621	0.556835	13
met-c-902	Concentration of medium HDL particles	19273	0.605194	0.00655331	0.012677	0.74104	14
met-c-919	Phenylalanine	22663	0.438795	-0.0184475	0.0238269	0.123871	11
met-c-920	Pyruvate	24756	0.414346	0.0117479	0.0143921	0.330411	15
met-c-921	Total lipids in small HDL	19273	0.133242	0.0245221	0.0163324	0.0317477	14
met-c-922	Concentration of small HDL particles	19273	0.502498	0.0104586	0.0155967	0.120647	13
met-c-939	Urea	18814	0.858783	0.00623812	0.0350606	0.0427796	7

## Sheet: Supplementary Table 2
					Supplementary Table 2: Metabolites identified in an unbiased screen are significant in multiple robust MR measures.
Test	Egger P value	Egger Beta	Egger Standard Error	Weighted Median Pvalue	Weighted Median Beta	Weighted Median Standard Error	Weighted Mode P value	Weighted Mode Beta	Weighted Mode Standard Error	MR-Lasso P value	MR-Lasso Beta	MR-Lasso Standard Error	Number of SNPs F<10	Egger Cohran's Q test P value	IVW Cochran's Q test P value	MR PRESSO	Egger intercept test	I2	Number of SNPs LOO P>0.05	Total number of SNPs
Estrone-3-Sulfate	0.19	-0.031	0.02	0.04	-0.035	0.018	0.1	-0.037	0.021	0.02	-0.033	0.014	0	0.83	0.91	0.93	0.92	0.96	0	7
Bradykinin	0.12	-0.046	0.027	0.004	-0.049	0.016	0.02	-0.048	0.018	0.0005	-0.045	0.013	0	0.59	0.67	0.75	0.97	0.98	0	13
Isoleucine	0.32	0.052	0.05	0.02	0.059	0.027	0.1	0.06	0.035	0.006	0.048	0.018	0	0.82	0.88	0.91	0.97	0.97	0	11

## Sheet: Supplementary Table 3
Supplementary Table 3: Metabolites identified in an unbiased screen and their downstream byproducts are significant in a replication ALS GWAS.
Test	IVW P value	IVW Beta	IVW Standard Error	Egger P value	Egger Beta	Egger Standard Error	Weighted Median Pvalue	Weighted Median Beta	Weighted Median Standard Error	Weighted Mode P value	Weighted Mode Beta	Weighted Mode Standard Error	MR-Lasso P value	MR-Lasso Beta	MR-Lasso Standard Error	Number of SNPs F<10	Egger Cohran's Q test P value	IVW Cochran's Q test P value	MR PRESSO	Egger intercept test	I2	Number of SNPs LOO P>0.05	Total number of SNPs
Estrone-3-Sulfate	0.03	-0.066	0.032	0.57	-0.042	0.07	0.5	-0.044	0.065	0.63	-0.037	0.077	0.18	-0.066	0.05	0	0.86	0.9	0.91	0.64	0.96	2	8
Bradykinin	0.3	-0.061	0.059	0.57	0.073	0.12	0.81	-0.018	0.073	0.89	0.01	0.074	0.3	-0.061	0.059	0	0.23	0.2	0.24	0.25	0.97	14	14
Isoleucine	0.001	0.13	0.04	0.43	0.12	0.15	0.18	0.13	0.091	0.24	0.17	0.13	0.1	0.11	0.066	0	0.98	0.99	0.99	0.96	0.97	0	13
Holotranscobalamin	0.0004	-0.039	0.011	0.14	-0.043	0.027	0.04	-0.036	0.018	0.06	-0.036	0.018	0.01	-0.039	0.015	0	0.87	0.91	0.92	0.87	0.99	0	14

## Sheet: Supplementary Table 4
Supplementary Table 4: MR analysis of additional members of metabolic pathways containing metabolites identified in an unbiased screen.
Test	IVW P value	IVW Beta	IVW Standard Error	Egger P value	Egger Beta	Egger Standard Error	Weighted Median Pvalue	Weighted Median Beta	Weighted Median Standard Error	Weighted Mode P value	Weighted Mode Beta	Weighted Mode Standard Error	MR-Lasso P value	MR-Lasso Beta	MR-Lasso Standard Error	Number of SNPs F<10	Egger Cohran's Q test P value	IVW Cochran's Q test P value	MR PRESSO	Egger intercept test	I2	Number of SNPs LOO P>0.05	Total number of SNPs
Estradiol	0.84	-0.015	0.075	0.034	-0.42	0.14	0.36	-0.074	0.075	0.49	-0.11	0.14	0.56	-0.04	0.069	0	0.74	0.06	0.07	0.03	0.96	3	7
Vitamin B12	0.0049	-0.17	0.06	0.41	-0.2	0.21	0.19	-0.095	0.077	0.47	-0.074	0.095	0.005	-0.17	0.06	0	0.17	0.26	0.35	0.89	0.94	0	6
Holotranscobalamin	0.015	-0.0086	0.0035	0.04	-0.016	0.0067	0.018	-0.01	0.0044	0.044	-0.01	0.0044	0.024	-0.009	0.004	0	0.67	0.58	0.69	0.2	0.99	1	12
Leucine	0.6	0.009	0.017	0.98	-0.0012	0.048	0.71	-0.008	0.021	0.71	-0.011	0.031	0.5	0.011	0.016	0	0.17	0.22	0.26	0.82	0.97	14	14

## Sheet: Supplementary Table 5
Supplementary Table 5: Rare missense variants identified within HSD17B1 in 4,366 ALS patients and 1,832 age and sex matched controls.
SNP (hg19)	CHROM	POS	REF	ALT	HGVS.c	HGVS.p	Allele Frequency (all)	Allele Frequency (ALS)	Allele Frequency (controls)	Population Allele Frequency (gnomAD)	Annotation	Total Number of Alleles (all)	Total Number of Alleles (ALS)	Total Number of Alleles (controls)
chr17:40705012:G:A;rs143237971	17	40705012	G	A	c.61G>A	p.Val21Ile	8.068e-05	0	0.0002729	3.23185e-05	missense_variant	12394	8730	3664
chr17:40705013:T:C;rs202205173	17	40705013	T	C	c.62T>C	p.Val21Ala	8.068e-05	0.0001145	0	0.000290998	missense_variant	12394	8730	3664
chr17:40705015:C:G;rs146214926	17	40705015	C	G	c.64C>G	p.Arg22Gly	0.0001613	0.000229	0	6.46496e-05	missense_variant	12396	8732	3664
chr17:40705016:G:A	17	40705016	G	A	c.65G>A	p.Arg22His	8.067e-05	0	0.0002729	3.23227e-05	missense_variant	12396	8732	3664
chr17:40705190:C:T;rs765000099	17	40705190	C	T	c.146C>T	p.Ala49Val	8.068e-05	0	0.0002729	4.09212e-05	missense_variant	12394	8730	3664
chr17:40705295:G:A;rs774742548	17	40705295	G	A	c.251G>A	p.Arg84His	8.067e-05	0.0001145	0	0.000116374	missense_variant	12396	8732	3664
chr17:40705303:G:T;rs768000237	17	40705303	G	T	c.259G>T	p.Val87Leu	8.067e-05	0.0001145	0	0.000129324	missense_variant	12396	8732	3664
chr17:40705462:A:G;rs771613139	17	40705462	A	G	c.271A>G	p.Asn91Asp	8.067e-05	0	0.0002729	3.23415e-05	missense_variant	12396	8732	3664
chr17:40705469:G:C;rs759251242	17	40705469	G	C	c.278G>C	p.Gly93Ala	8.067e-05	0	0.0002729	3.23164e-05	missense_variant	12396	8732	3664
chr17:40705486:CCGCTGGAGG:C;rs768494881	17	40705486	CCGCTGGAGG	C	c.302_310delAGGCGCTGG	p.Glu101_Leu103del	0.0002421	0.0001146	0.0005459	2.04365e-05	disruptive_inframe_deletion	12392	8728	3664
chr17:40705520:C:G	17	40705520	C	G	c.329C>G	p.Ser110Cys	8.067e-05	0.0001145	0	NA	missense_variant	12396	8732	3664
chr17:40705528:G:T	17	40705528	G	T	c.337G>T	p.Asp113Tyr	8.067e-05	0.0001145	0	NA	missense_variant	12396	8732	3664
chr17:40705586:G:A;rs140523133	17	40705586	G	A	c.395G>A	p.Arg132Lys	8.067e-05	0.0001145	0	3.26256e-05	missense_variant	12396	8732	3664
chr17:40706426:G:C	17	40706426	G	C	c.449G>C	p.Ter150Serext*?	0.0001614	0	0.0005461	2.54063e-05	stop_lost	12394	8732	3662
chr17:40706429:C:G	17	40706429	C	G	c.549C>G	p.Ser183Arg	8.067e-05	0.0001145	0	NA	missense_variant	12396	8732	3664
chr17:40706431:T:C	17	40706431	T	C	c.551T>C	p.Leu184Pro	8.067e-05	0	0.0002729	NA	missense_variant	12396	8732	3664
chr17:40706551:G:A;rs146195480	17	40706551	G	A	c.671G>A	p.Ser224Asn	0.002097	0.001718	0.003002	0.00100129	missense_variant	12396	8732	3664
chr17:40706711:C:T;rs776264121	17	40706711	C	T	c.745C>T	p.Pro249Ser	8.067e-05	0.0001145	0	4.31451e-06	missense_variant	12396	8732	3664
chr17:40706730:A:C;rs201280974	17	40706730	A	C	c.764A>C	p.Tyr255Ser	0.000242	0.0001145	0.0005459	9.7056e-05	missense_variant	12396	8732	3664
chr17:40706771:C:G;rs376962934	17	40706771	C	G	c.805C>G	p.Leu269Val	8.067e-05	0	0.0002729	4.33527e-06	missense_variant	12396	8732	3664
chr17:40706777:G:A;rs759197705	17	40706777	G	A	c.811G>A	p.Asp271Asn	8.067e-05	0.0001145	0	8.69558e-06	missense_variant	12396	8732	3664
chr17:40706820:T:C;rs746512822	17	40706820	T	C	c.854T>C	p.Val285Ala	0.0001614	0.0001145	0.0002729	6.47291e-05	missense_variant	12394	8730	3664
chr17:40706841:AGGCCGAGGCTGG:A;rs754190013	17	40706841	AGGCCGAGGCTGG	A	c.890_901delCCGAGGCTGGGG	p.Ala297_Gly300del	8.071e-05	0.0001146	0	0.000194439	disruptive_inframe_deletion	12390	8726	3664
chr17:40706862:C:T;rs766912852	17	40706862	C	T	c.896C>T	p.Ala299Val	8.067e-05	0.0001145	0	3.23269e-05	missense_variant	12396	8732	3664
chr17:40706906:G:C;rs605059	17	40706906	G	C	c.940G>C	p.Gly314Arg	8.071e-05	0	0.0002731	9.72447e-05	missense_variant	12390	8728	3662
chr17:40706906:G:T	17	40706906	G	T	c.940G>T	p.Gly314Cys	8.071e-05	0.0001146	0	7.13643e-06	missense_variant	12390	8728	3662
chr17:40706913:T:C;rs1050580692	17	40706913	T	C	c.947T>C	p.Val316Ala	0.0001614	0.0002291	0	3.23478e-05	missense_variant	12394	8730	3664
chr17:40706927:C:G	17	40706927	C	G	c.961C>G	p.Leu321Val	8.067e-05	0	0.0002729	6.4612e-05	missense_variant	12396	8732	3664
chr17:40706948:C:G;rs770864884	17	40706948	C	G	c.982C>G	p.Pro328Ala	8.067e-05	0	0.0002729	0.000150578	missense_variant	12396	8732	3664

## Sheet: Supplementary Table 6
Supplementary Table 6: LOF variants identified within MMUT in 4,366 ALS patients and 1,832 age and sex matched controls.
SNP (hg19)	CHROM	POS	REF	ALT	HGVS.c	HGVS.p	Allele Frequency (all)	Allele Frequency (ALS)	Allele Frequency (controls)	Population Allele Frequency (gnomAD)	Annotation	Total Number of Alleles (all)	Total Number of Alleles (ALS)	Total Number of Alleles (controls)
chr6:49403301:C:T;rs144146728	6	49403301	C	T	c.1992G>A		0.0005647	0.000229	0.001365	0.00477758	structural_interaction_variant	12396	8732	3664
chr6:49407927:GA:G	6	49407927	GA	G	c.1947delT	p.Leu650fs	8.067e-05	0.0001145	0	NA	frameshift_variant	12396	8732	3664
chr6:49407937:G:A;rs755382704	6	49407937	G	A	c.1938C>T		8.067e-05	0.0001145	0	8.12566e-06	structural_interaction_variant	12396	8732	3664
chr6:49409574:TCTTTA:T	6	49409574	TCTTTA	T	c.1782_1786delTAAAG	p.Ser594fs	8.07e-05	0	0.0002729	4.06954e-06	frameshift_variant	12392	8728	3664
chr6:49412358:C:T;rs756389945	6	49412358	C	T	c.1670G>A		0.0001614	0.0001146	0.0002729	6.4612e-05	structural_interaction_variant	12392	8728	3664
chr6:49415424:T:C;rs769270504	6	49415424	T	C	c.1519A>G		8.07e-05	0.0001145	0	2.04263e-05	structural_interaction_variant	12392	8730	3662
chr6:49419206:T:A;rs372277433	6	49419206	T	A	c.1305A>T		0.0001613	0	0.0005459	4.06564e-06	structural_interaction_variant	12396	8732	3664
chr6:49419304:G:A;rs727504020	6	49419304	G	A	c.1207C>T	p.Arg403*	8.067e-05	0	0.0002729	0.000129249	stop_gained	12396	8732	3664
chr6:49419420:T:G;rs563776413	6	49419420	T	G	c.1091A>C		8.067e-05	0	0.0002729	3.23353e-05	structural_interaction_variant	12396	8732	3664
chr6:49421358:G:A;rs759057586	6	49421358	G	A	c.1023C>T		8.067e-05	0.0001145	0	8.12843e-06	structural_interaction_variant	12396	8732	3664
chr6:49421381:C:T;rs757209646	6	49421381	C	T	c.1000G>A		8.067e-05	0.0001145	0	8.12942e-06	structural_interaction_variant	12396	8732	3664
chr6:49425461:A:C	6	49425461	A	C	c.696T>G		8.067e-05	0.0001145	0	NA	structural_interaction_variant	12396	8732	3664
chr6:49425475:G:A;rs200596762	6	49425475	G	A	c.682C>T	p.Arg228*	0.0001614	0	0.0005459	5.70888e-05	stop_gained	12394	8730	3664
chr6:49425478:C:CCATAAATT;rs758008398	6	49425478	C	CCATAAATT	c.671_678dupAATTTATG	p.Val227fs	8.068e-05	0.0001145	0	2.85395e-05	frameshift_variant	12394	8732	3662
chr6:49425502:T:A;rs121918256	6	49425502	T	A	c.655A>T		8.068e-05	0.0001145	0	3.22893e-05	structural_interaction_variant	12394	8730	3664
chr6:49425503:T:G	6	49425503	T	G	c.654A>C		0.0003227	0.0003436	0.0002729	4.06613e-06	structural_interaction_variant	12396	8732	3664
chr6:49425542:T:C;rs770863949	6	49425542	T	C	c.615A>G		8.067e-05	0	0.0002729	4.06359e-06	structural_interaction_variant	12396	8732	3664
chr6:49425585:G:T;rs760782399	6	49425585	G	T	c.572C>A		0.0001613	0.0001145	0.0002729	3.22977e-05	structural_interaction_variant	12396	8732	3664
chr6:49425591:T:C;rs200908035	6	49425591	T	C	c.566A>G		8.067e-05	0.0001145	0	0.000387347	structural_interaction_variant	12396	8732	3664
chr6:49425696:C:T;rs142068898	6	49425696	C	T	c.461G>A		8.067e-05	0.0001145	0	0.000516396	structural_interaction_variant	12396	8732	3664
chr6:49425764:C:T;rs145682249	6	49425764	C	T	c.393G>A		0.0001613	0.0001145	0.0002729	0.00119524	structural_interaction_variant	12396	8732	3664
chr6:49426819:T:TA	6	49426819	T	TA	c.360dupT	p.Lys121fs	8.067e-05	0.0001145	0	NA	frameshift_variant	12396	8732	3664
chr6:49426903:G:A;rs746274670	6	49426903	G	A	c.277C>T		8.067e-05	0	0.0002729	6.45536e-05	structural_interaction_variant	12396	8732	3664
chr6:49427088:C:T	6	49427088	C	T	c.92G>A		8.067e-05	0.0001145	0	4.07007e-06	structural_interaction_variant	12396	8732	3664
chr6:49427089:G:A;rs398123278	6	49427089	G	A	c.91C>T	p.Arg31*	8.067e-05	0	0.0002729	3.22956e-05	stop_gained	12396	8732	3664
